# Supplementary material for: Emergence and Evolution of Crystallization in TiO2 Thin Films: A Structural and Morphological Study
Source: Nanomaterials (Basel). 2021 May 26;11(6):1409. doi: 10.3390/nano11061409 (PMC8227354; doi:10.3390/nano11061409)
Supplement: Supplementary file 1 [file nanomaterials-11-01409-s001.zip]

Archive with 1 entries (1 files):
- nanomaterials-1210030-supplementary.pdf
